# Supplementary material for: Immune system responses and fitness costs associated with consumption of bacteria in larvae of Trichoplusia ni
Source: BMC Biol. 2007 Dec 21;5:56. doi: 10.1186/1741-7007-5-56 (PMC2235825; doi:10.1186/1741-7007-5-56)
Supplement: Additional file 1 — Peptides from 1D SDS-PAGE gel-isolated proteins identified by MS. [file 1741-7007-5-56-S1.XLS]

## Sheet: Sheet1
Additional File 1. Peptides from 1D SDS-PAGE gel-isolated proteins identified by MS
Q-TOF
HE_DF_TN47_1GEL8.raw		Apolipophorin III
Submitted Mass	Submitted Charge	Experimental Mass	mW	Delta (Da)	Delta (ppm)	Probability	Ladder Score	Start	End	Sequence	Modifications	Substitutions	Low Area / High Area Ratio	Query Tool
779.393	2	1556.77	1556.82	0.0449	28.8558	134.634	76.7123	1	14	(-)LQAAVQNTVQETQK(-)			1	De Novo Sequencing
660.31	2	1318.6	1318.64	0.0319	24.1622	201.81	73.7705	1	12	(-)DLASNVETTNQK(-)			1	De Novo Sequencing
660.31	2	1318.6	1318.64	0.0319	24.1622	203.785	64.1791	1	13	(-)VEASNVETTNAGK(-)			1	De Novo Sequencing
660.31	2	1318.6	1318.64	0.0319	24.1622	204.465	67.1642	1	13	(-)EVASNVETTNAGK(-)			1	De Novo Sequencing
660.31	2	1318.6	1318.64	0.0319	24.1622	205.636	64.1791	1	13	(-)LDASNVETTNAGK(-)			1	De Novo Sequencing
660.31	2	1318.6	1318.64	0.0319	24.1622	206.167	64.1791	1	13	(-)DLASNVETTNAGK(-)			1	De Novo Sequencing
779.393	2	1556.77	1556.82	0.0449	28.8558	133.657	68.3544	1	15	(-)LQAAVQNTVQETAGK(-)			1	De Novo Sequencing
655.335	2	1308.65	1308.67	0.0127	9.701	41.7448	72.1311	1	12	(-)DAPPSKVQQPDK(-)			1	De Novo Sequencing
779.393	2	1556.77	1556.82	0.0449	28.8558	131.531	68.4931	1	14	(-)LQAAVQNTVQTEQK(-)			1	De Novo Sequencing
779.393	2	1556.77	1556.82	0.0449	28.8558	133.495	68.3544	1	15	(-)LQAAVQNTVQETGAK(-)			1	De Novo Sequencing
779.393	2	1556.77	1556.82	0.0449	28.8558	133.502	79.4521	1	14	(-)QLAAVQNTVQETQK(-)			1	De Novo Sequencing
655.335	2	1308.65	1308.67	0.0127	9.701	41.6201	72.1311	1	12	(-)GEPPSKVQQPDK(-)			1	De Novo Sequencing
MALDI-TOF
C:\MassLynxBackUp_1\Service Measurements.PRO\Data\HAE_DF_TN13G19_1.raw								Arylphorin
Name	Score	% Probability	Peptide Matches	Coverage	mW	pI	Description	Average Mass Error	RMS Mass Error	% Modified Peptides	% Peptides with Missed Cleavage Sites
5869989	7.479	1.09645	8	10.458	84059	7.119	arylphorin subunit Spodoptera litura	37.658	41.996	0	12.5
Submitted Mass	Submitted Charge	Experimental Mass	mW	Delta (Da)	Delta (ppm)	Probability	Ladder Score	Start	End	Sequence	Modifications	Query Tool
941.542	1	940.535	940.502	-0.033	-34.653	-0.493	0	34	40	(K)FVEYQKK(I)		Databank Search
961.508	1	960.501	960.471	-0.03	-30.883	4.007	0	97	103	(K)FSIFYER(M)		Databank Search
949.468	1	948.46	948.423	-0.037	-39.255	0.147	0	120	126	(K)DFETFYK(T)		Databank Search
915.488	1	914.48	914.439	-0.041	-44.785	0.221	0	332	338	(R)FLDTYEK(T)		Databank Search
1058.6	1	1057.59	1057.56	-0.029	-27.586	0.828	0	339	346	(K)TFFQFLQK(A)		Databank Search
1300.71	1	1299.7	1299.62	-0.073	-55.978	1.824	0	417	426	(R)DPAFYQLYQR(I)		Databank Search
2058.06	1	2057.05	2057.05	-0.002	-0.949	1.088	0	436	452	(K)QYVKPYNHNDLHFVGVK(I)		Databank Search
1374.77	1	1373.76	1373.67	-0.092	-67.177	-0.144	0	542	551	(K)FYELDWFVQK(L)		Databank Search
C:\MassLynxBackUp_1\Service Measurements.PRO\Data\HAE_DF_TN31G19_1.raw								Gloverin
Name	Score	% Probability	Peptide Matches	Coverage	mW	pI	Description	Average Mass Error	RMS Mass Error	% Modified Peptides	% Peptides with Missed Cleavage Sites
AF233590_1	7.67	1.32721	4	22.414	19186.6	9.656	gloverin precursor Trichoplusia ni	24.389	27.354	0	25
Submitted Mass	Submitted Charge	Experimental Mass	mW	Delta (Da)	Delta (ppm)	Probability	Ladder Score	Start	End	Sequence	Query Tool
1214.51	1	1213.5	1213.55	0.047	38.326	2.071	0	44	53	(R)DTTWEHNVGR(G)	Databank Search
938.456	1	937.448	937.462	0.014	15.04	3.43	0	85	93	(R)LSGQAYGSR(V)	Databank Search
1208.63	1	1207.62	1207.67	0.042	34.773	0.991	0	117	127	(R)AALDVHKEIGR(G)	Databank Search
921.471	1	920.463	920.472	0.009	9.416	1.177	0	147	155	(R)FSAGGNLQK(N)	Databank Search
